# Supplementary material for: Metabolomics Reveals 5-Aminolevulinic Acid Improved the Ability of Tea Leaves (Camellia sinensis L.) against Cold Stress
Source: Metabolites. 2022 Apr 26;12(5):392. doi: 10.3390/metabo12050392 (PMC9144897; doi:10.3390/metabo12050392)
Supplement: Supplementary file 1 [file metabolites-12-00392-s001.zip]

Archive with 6 entries (6 files):
- Figure S1.pdf
- Figure S2.pdf
- Figure S3.pdf
- Table S1 upload.xls
- Table S2 upload.xls
- Table S3 upload.xlsx
