# Supplementary material for: Metabolomics Reveals 5-Aminolevulinic Acid Improved the Ability of Tea Leaves (Camellia sinensis L.) against Cold Stress
Source: Metabolites. 2022 Apr 26;12(5):392. doi: 10.3390/metabo12050392 (PMC9144897; doi:10.3390/metabo12050392)
Supplement: Supplementary file 1 [file metabolites-12-00392-s001.zip › Table S1 upload.xls]

## Sheet: Differential Metabolites
				Table S1 Upregulated and downregulated differential metabolites between CK and after −4 °C treatment.
name	description	VIP	Fold change	p-value	m/z	rt(s)	T-4-4	T-4-5	T-4-6	T-4-7	T-4-8	T-4-9	T-CK-4	T-CK-5	T-CK-6	T-CK-7	T-CK-8	T-CK-9	KEGG.ID
M454T201	1-Palmitoyl-2-hydroxy-sn-glycero-3-phosphoethanolamine	1.30127	1.55507	0.000539145	454.292	201.082	9768.91	11423.8	8160.04	8349.23	12006.1	10680.5	7343.39	6310.92	6878.87	7062.4	5834.87	5402.9	C05003
M120T106	3-Aminobenzoic acid	1.46135	0.296826	0.003832	120.044	105.798	2951.76	2363.06	1589.6	2192.64	3212.5	2138.06	11626.5	11123.2	8797.79	1807.54	5938.25	9380.38	C10906
M449T231	Cyanidin 3-galactoside cation	1.44463	0.841717	0.0321957	449.108	231.483	86800.9	66961.5	72869.3	58720.2	84545.1	68970.6	90938.7	94108.7	93712.4	78775.2	89273.1	74587.6	C05625
M147T71	D-Arabinono-1,4-lactone	1.14512	0.682647	0.00625483	147.03	71.327	49750.7	37803.4	58202.4	58197.1	57339.2	79841.4	79683.7	105711	86216	67193.9	83509.3	77409	C00186
M188T257	DL-Indole-3-lactic acid	2.06306	0.551312	0.0468397	188.071	256.642	42903.1	13441.1	2719.69	12578.5	12976.7	26329.1	35338.2	42304.2	43337.3	25964	29433.5	24866.5
M595T231	Kaempferol 3-O-rutinoside	2.78155	0.886261	0.0826337	595.166	231.483	894130	806749	871649	626422	861420	707664	918686	960186	948085	893948	905051	753988	C05903
M153T164	Linalool oxide	1.97542	0.386886	0.00491906	153.127	163.955	13459.1	3705.94	4721.29	8110.84	7435.06	3614.86	24345.8	24868.6	17107.6	7713.58	15106.2	16954.5
M846T516	Maltopentaose	1.07341	0.405837	1.41387e-05	846.309	515.856	2595.02	2189.34	2184.21	1807.03	1540.52	1613.25	5521.7	5322.09	5886.57	3951.66	4738.27	3974.16
M565T451	Uridine diphosphate glucose(UDP-D-Glucose)	1.37731	0.463496	0.00273778	565.049	450.992	26588.3	10618.3	10875.1	16268.7	15561.1	14542.4	44553	22409	40705.6	21826.6	39490.7	34800.6	C00029
M132T405	L-Aspartate	2.18806	0.25085	0.000167297	132.03	404.516	26934.2	7535.33	9816.37	15365.7	6691.19	5906.47	52521.4	36780.8	51971.8	32470.7	45977.1	68295.5	C00049
M455T41_1	Flavin mononucleotide (FMN)	1.21101	1.61496	0.0643287	455.101	41.201	14271.5	15965.3	22535.2	21772.8	19310.8	21854.1	5531.51	11861.7	11980.7	26716.1	4551.91	11006.8	C00061
M145T370	L-Glutamine	1.98344	0.208506	0.0102274	145.062	370.205	17531.3	7770.23	6156.86	9609.33	5645.17	6470.63	32361.9	61103.9	39100.9	9228.71	30728.3	82545.6	C00064
M166T255	L-Phenylalanine	2.5308	0.354062	6.30907e-05	166.086	254.632	17190.8	6889.73	5184.64	6857.13	8390.65	8573.26	24590	27352.1	29927.9	18383.2	27681.6	21999.9	C00079
M360T252	Sucrose	1.41614	1.42548	0.0535141	360.144	252.185	15779	9647.22	11695.8	17234.6	13775.4	22658.3	10239	12389.4	10669.7	7624.26	13528.1	9240.77	C00089
M359T251	D-Fructose	1.875	0.54557	0.0134534	359.119	251.065	59423.3	26672.5	28207.7	46945.4	48982.6	59005.7	94577.1	93504.6	104402	32338.8	70905.3	97770.1	C00095
M104T381	Choline	2.27725	0.547447	0.0263626	104.107	380.726	39195.2	13771.6	28498.5	39767	13190.2	10092.9	46577.3	66346.5	49108.1	36174.5	33441.4	32332.5	C00114
M181T464	myo-Inositol	1.99745	0.714549	0.00170085	181.071	463.864	36583.4	33291.9	28410.8	42122.4	41951	34395.7	51844.4	49605.9	60126.5	41706.9	54089.8	45971.8	C00137
M136T156	Adenine	1.86139	1.73314	0.0656364	136.061	156.216	31695.6	44097.2	11320.6	14672.6	38655	20637.1	15076.2	14945	19160.4	14803	13794.8	15160.6	C00147
M757T150	PC(16:0/16:0)	6.32165	0.655325	0.0305557	756.554	149.753	64454.1	351456	427790	426888	360756	574921	477778	662290	536138	530660	667625	492181	C00157
M239T299	D-Mannose	2.57642	0.544875	0.00464485	239.078	298.704	100400	46007.2	53497.9	81703.8	83714.8	107167	154384	159047	170977	70273.6	150822	161650	C00159
M89T250	Dihydroxyacetone	1.63023	0.654644	0.0419485	89.0246	250.295	100537	44678.1	44841.7	73874.3	79329.8	80778.9	124619	120357	133074	46620.9	97393.6	125676	C00184
M343T445	D-Lactose	6.22883	1.30794	0.0222631	343.124	445.453	429028	315368	245166	364310	339124	277992	284419	263229	262416	206883	243061	246936	C00243
M124T390	Nicotinate	3.31019	0.455866	0.00124048	124.039	390.381	47406.9	20947.8	19074	15996.3	18006.6	31945.3	77276.4	61575.6	51518.1	46485.4	47452.1	52144	C00253
M149T248	DL-lactate	3.21783	1.31322	0.073197	149.046	247.753	217946	130119	115422	220315	155828	162381	163479	116376	121978	99302.3	128762	133118	C00256
M179T250_2	Alpha-D-Glucose	7.10321	0.600747	0.0149756	179.057	249.603	1.20037e+06	605638	576163	975214	1.03259e+06	934384	1.68285e+06	1.56643e+06	1.86231e+06	654417	1.44254e+06	1.65434e+06	C00267
M104T374	4-Aminobutyric acid	1.3709	2.21667	0.00229494	104.07	374.307	8552.26	11387	6054.76	7751.14	9253.88	5221.17	3643.56	4812.03	2827.6	5798.72	2810.11	1861.44	C00334
M303T203	Quercetin	6.87578	0.599309	0.0170023	303.05	203.242	287046	259811	155819	187815	325067	270883	558450	460402	394699	230581	526281	309845	C00389
M130T336	L-Pipecolic acid	1.54111	0.645629	0.00284998	130.086	335.768	17479.3	12877	12432.2	15856	14795.3	13558.8	24254.1	21088.3	27807.4	26805.7	16691	18103.8	C00408
M151T226	Ribitol	1.62117	3.44673	0.0570939	151.061	226.03	18772.2	25493.2	12367	37232.9	17129	82435.5	9609.2	8518.1	10776.2	7982.26	10071.8	9162.28	C00474
M120T255	Tyramine	3.95791	0.316542	4.8382e-05	120.081	254.737	35365	14437	10125.5	13747.9	17924.2	18092.5	53024.5	63986.8	71369.5	42559.9	66296.5	49295.4	C00483
M522T446	Raffinose	7.92193	1.29306	0.00669204	522.202	445.628	673375	603499	460353	559078	520049	455262	454403	437999	442714	406690	396567	391770	C00492
M145T253	Erythritol	1.15051	0.7466	0.05676	145.049	253.192	15875.4	8155.67	8786.57	13814.9	13532.9	14006.8	18227.1	19459.7	18189.8	9756.04	15341.6	18372.3	C00503
M118T272	Betaine	2.47616	0.821463	0.0666309	118.086	272.456	143482	140036	112603	180017	147562	115748	180528	189212	198104	124120	157339	172590	C00719
M153T106	Vanillin	2.53239	0.229569	0.011599	153.056	105.534	2826.22	6622.74	6881.01	14802.2	1978.21	4256.38	2461.27	40728.4	38882	12787.1	29401.9	38508.2	C00755
M116T308	D-Proline	1.95082	0.546721	0.00707002	116.07	308.275	17192.9	14765	14344.5	20855.6	12383.6	21879.3	24277.8	34874.9	30795.7	43902.9	34919.2	16737	C00763
M137T36	Salicylic acid	3.26978	0.500095	0.00280761	137.025	35.957	157301	91618.1	127191	103613	136140	108359	316221	327346	229407	175059	153263	246870	C00805
M295T374	Prunasin	1.76839	0.484691	0.00141655	295.102	373.857	8217.26	6522.51	11737.9	8001.33	7918.08	6143.6	23242.6	16908	19326.2	10228.7	14501.4	15940.6	C00844
M151T172	3,4-Dihydroxyphenylacetic acid	1.62507	1.39825	0.0587301	151.039	172.367	22710.5	10632.5	24748.9	28999.2	25214.4	29063.2	14899.4	12728.2	18278.7	18968.3	22273.1	13956.5	C01161
M401T461	Galactinol	2.80469	0.598902	0.0102863	401.13	460.781	189857	115305	89156.1	156889	165207	150696	299212	239827	316756	130713	240055	221271	C01235
M433T191	Vitexin	3.02861	0.832492	0.0418462	433.113	191.45	292531	191903	214793	229034	247237	288207	308808	313813	266377	262046	267556	339620	C01460
M287T286	Luteolin	1.78459	0.613081	0.000688024	287.055	285.6	15270.3	12563	16017.1	16552.1	17778.2	12859.4	24686.4	30000.3	27174.2	18184.5	27313	21137.8	C01514
M684T498	Stachyose	4.03695	1.44072	0.0440855	684.256	498.003	194789	119068	95108	128586	118613	90830	89012.1	80303.5	110605	70554	96213.8	71798.8	C01613
M87T374	4-Hydroxybutanoic acid lactone	1.51845	2.19224	0.00428176	87.0439	374.424	11409.6	15067.5	7322.86	10283.8	11665.6	5904.11	4412.83	6249.11	3817.4	7349.09	3510.62	2784.42	C01770
M193T314	2'-Deoxy-D-ribose	1.29895	0.578559	0.055554	193.072	314.11	50033.1	41722.2	38197.7	42167	62342.8	31043.6	113138	89678.5	118009	41838.9	45770.6	50474.1	C01801
M522T425	Maltotriose	2.40575	0.641075	0.0206297	522.203	424.83	33978.4	32907.6	47743	40301.8	49882.8	33769.2	55299.3	60290.8	88278.3	39960.7	79267	49064.7	C01835
M147T372	L-Pyroglutamic acid	2.86687	0.226184	0.00550535	147.076	372.3	13012.2	6028	5394.83	7660.77	4052.82	5000.48	27902	43116.6	26771.5	8629.75	21717.1	53790.8	C01879
M117T70	Methylmalonic acid	1.6673	0.544929	0.0740083	117.019	69.702	103819	21544.8	51173.1	71432.1	39550	67178.7	167566	181360	94695.8	48231.9	79641.4	79411.2	C02170
M135T98	Perillyl alcohol	1.64495	0.413596	0.0118753	135.116	98.318	5139.02	4772.16	5890.6	4001.63	8131.87	7673.95	26941.5	13588.9	12228.9	7750.36	12906	12680.9	C02452
M518T196	1-Palmitoyl-sn-glycero-3-phosphocholine	2.45966	1.35843	0.000498267	518.324	196.12	42115.5	47121.2	40149.8	43150.6	43422.9	50766.3	35733.1	32016.7	36192.7	31977.9	35376.6	25051.5	C04230
M133T105	Hydroxyacetone	1.7886	1.57588	0.0796677	133.051	105.272	82136.6	58057.4	31630.7	26536.9	76180.6	70998.6	23915.4	33584.7	24668.8	39043.9	42005.2	56050.2	C05235
M373T209	5(S)-HpETE	1.12474	0.21857	0.00261532	373.186	209.042	4082.9	1807.59	1907.85	3539.56	2693.11	2622.63	17093.9	11940.6	12431.5	3883.3	9493.76	21350.7	C05356
M173T114	Dehydroascorbic acid (Oxidized vitamin C)	13.1078	0.565828	0.00223515	173.01	114.078	3.97535e+06	2.30304e+06	1.47073e+06	2.02086e+06	2.22854e+06	2.96759e+06	4.43817e+06	4.90911e+06	5.30737e+06	3.15744e+06	4.01593e+06	4.6219e+06	C05422
M611T336	Rutin	4.22276	0.597213	0.0786255	611.161	335.744	95170.4	161971	154970	38641.9	79792.7	148570	284407	241574	250074	142692	146107	72287.1	C05625
M287T231	Kaempferol	2.2842	0.884104	0.0849635	287.056	231.484	720562	624471	646470	495438	680199	555269	734659	742283	754107	683150	713504	582670	C05903
M261T91	all cis-(6,9,12)-Linolenic acid	2.10822	1.65697	0.00513662	261.221	91.145	28153.9	28762	13954.3	23191.3	30446.2	28424.4	14962.4	17206.8	18653.7	16686.1	15389.2	9398.19	C06426
M291T91	(+)-Catechin	2.50838	2.03715	0.0803286	291.087	91.205	39971.7	8217.48	31455.2	69534.4	18320.9	39371.3	17585.1	9269.35	13733.5	13117.4	20969	26874.6	C06562
M114T54	epsilon-Caprolactam	1.45776	1.28341	0.0372074	114.091	54.365	27549.3	18219.8	19854.6	19269.9	14655	20831.3	14621.4	15183.6	13587.9	18126.8	16175	16101.9	C06593
M195T89	Caffeine	6.43896	0.294517	0.0320852	195.088	89.176	62250.6	21194.7	21623.2	187559	21232.5	23894.6	65814.5	281517	276523	27302.2	218779	276873	C07481
M339T205	Aesculin	1.0754	0.575732	0.00036719	339.072	204.94	19107.4	7734.16	13744.7	21273.2	18359	15197.9	28084.7	30015.1	26584.3	24880.7	25181.2	30984.4	C09264
M457T163_2	Epigallocatechin Gallate	23.8486	1.36352	0.0971384	457.079	163.44	1.22478e+07	5.86075e+06	6.93054e+06	1.12182e+07	1.25436e+07	1.56185e+07	6.10809e+06	7.36583e+06	8.66183e+06	7.92415e+06	8.10595e+06	9.079e+06	C09731
M463T197	Hyperoside	6.42523	0.622333	0.039791	463.089	197.385	1.96036e+06	1.40723e+06	1.80524e+06	1.3584e+06	1.68788e+06	1.99598e+06	3.23308e+06	2.48292e+06	3.22612e+06	1.26697e+06	4.19596e+06	2.00915e+06	C10073
M303T370	Morin	1.75406	0.571924	0.0540727	303.05	370.36	22564.4	19136.6	15105.3	10958.7	15960.8	15018.3	48871.5	33837	36783.3	14967.9	20786.7	17406.1	C10105
M359T123	Matairesinol	1.19346	0.546601	0.0029743	359.15	122.724	5476.77	6807.59	5321.52	2961.2	6395.44	7731.3	8800.27	14902.9	11254.9	10816.7	7509.42	10187.8	C10682
M277T385	2-C-Methyl-D-erythritol 2,4-cyclodiphosphate	1.85349	4.99914	0.0214509	276.988	384.655	67633.2	25286.6	21302.3	14514.8	19018.1	18659.1	5145.52	5658.63	5178.2	9163.83	5002.74	3139.66	C11453
M405T135	Ethynodiol diacetate	1.02612	0.35942	0.00809253	405.212	135.087	8560.35	5024.12	4953.32	10325.4	4533.35	3440.7	24010.1	26120.8	13626.2	5140.7	19110.8	14482.2	C12724
M455T34	Oleanolic acid	1.39812	2.93362	0.0854637	455.352	33.973	6241.3	15296.5	35823.3	47061.1	14679.8	6258.57	3069.93	8295.29	2467.85	17450.9	3979.66	7468.88	C17148
M579T199	Procyanidin B2	2.21638	1.84195	0.0300098	579.149	199.034	30166.8	11659.6	28919.5	46961.9	24675.1	27538.2	9126.26	10002.4	13978.1	16289.6	20995.9	21858.1	C17639

## Sheet: Upregulated Metabolic Pathways
ID Annotation	Annotation	Category	Database	N	n	M	m	p-value	FDR correction	Submitted IDs	Matching IDs
map00052	Galactose metabolism	Pathways	KEGG	16	4	4557	41	9.49827e-06	0.00027545	C00089|C00243|C00492|C01613	C00089|C00243|C00492|C01613
map00740	Riboflavin metabolism	Pathways	KEGG	16	2	4557	21	0.00233484	0.0338552	C00061|C00474	C00061|C00474
map02060	Phosphotransferase system (PTS)	Pathways	KEGG	16	2	4557	46	0.0109339	0.105694	C00089|C00243	C00089|C00243
map04742	Taste transduction	Pathways	KEGG	16	1	4557	13	0.0447525	0.216304	C00089	C00089
map02010	ABC transporters	Pathways	KEGG	16	2	4557	90	0.0386812	0.216304	C00089|C00243	C00089|C00243
map01100	Metabolic pathways	Pathways	KEGG	16	9	4557	1455	0.0379798	0.216304	C00061|C00089|C00147|C00334|C00474|C01161|C06426|C06593|C11453	C00061|C00089|C00147|C00334|C00474|C01161|C06426|C06593|C11453
map00190	Oxidative phosphorylation	Pathways	KEGG	16	1	4557	16	0.0548099	0.227069	C00061	C00061
map00524	Butirosin and neomycin biosynthesis	Pathways	KEGG	16	1	4557	29	0.0972556	0.227758	C00061	C00061
map00620	Pyruvate metabolism	Pathways	KEGG	16	1	4557	32	0.106794	0.227758	C00256	C00256
map00410	beta-Alanine metabolism	Pathways	KEGG	16	1	4557	31	0.103625	0.227758	C00334	C00334
map00591	Linoleic acid metabolism	Pathways	KEGG	16	1	4557	26	0.0876221	0.227758	C06426	C06426
map00250	Alanine, aspartate and glutamate metabolism	Pathways	KEGG	16	1	4557	24	0.0811463	0.227758	C00334	C00334
map00900	Terpenoid backbone biosynthesis	Pathways	KEGG	16	1	4557	33	0.109952	0.227758	C11453	C11453
map00930	Caprolactam degradation	Pathways	KEGG	16	1	4557	22	0.0746275	0.227758	C06593	C06593
map00650	Butanoate metabolism	Pathways	KEGG	16	1	4557	40	0.131769	0.238831	C00334	C00334
map00908	Zeatin biosynthesis	Pathways	KEGG	16	1	4557	39	0.128683	0.238831	C00147	C00147
map01040	Biosynthesis of unsaturated fatty acids	Pathways	KEGG	16	1	4557	54	0.173906	0.240157	C06426	C06426
map00040	Pentose and glucuronate interconversions	Pathways	KEGG	16	1	4557	53	0.170961	0.240157	C00474	C00474
map00500	Starch and sucrose metabolism	Pathways	KEGG	16	1	4557	50	0.162067	0.240157	C00089	C00089
map00260	Glycine, serine and threonine metabolism	Pathways	KEGG	16	1	4557	49	0.159082	0.240157	C05235	C05235
map00564	Glycerophospholipid metabolism	Pathways	KEGG	16	1	4557	46	0.150069	0.240157	C04230	C04230
map00941	Flavonoid biosynthesis	Pathways	KEGG	16	1	4557	68	0.214121	0.282251	C06562	C06562
map00350	Tyrosine metabolism	Pathways	KEGG	16	1	4557	76	0.236269	0.297905	C01161	C01161
map00330	Arginine and proline metabolism	Pathways	KEGG	16	1	4557	82	0.252495	0.305098	C00334	C00334
map00230	Purine metabolism	Pathways	KEGG	16	1	4557	92	0.278821	0.323433	C00147	C00147
map01061	Biosynthesis of phenylpropanoids	Pathways	KEGG	16	1	4557	97	0.291656	0.325309	C06562	C06562
map04080	Neuroactive ligand-receptor interaction	Pathways	KEGG	16	1	4557	129	0.368863	0.382037	C00334	C00334
map00860	Porphyrin and chlorophyll metabolism	Pathways	KEGG	16	1	4557	126	0.361975	0.382037	C00061	C00061
map01110	Biosynthesis of secondary metabolites	Pathways	KEGG	16	2	4557	1038	0.908935	0.908935	C06562|C11453	C06562|C11453

## Sheet: Downregulated Metabolic Pathway
ID Annotation	Annotation	Category	Database	N	n	M	m	p-value	FDR correction	Submitted IDs	Matching IDs
map00052	Galactose metabolism	Pathways	KEGG	35	6	4557	41	4.8591e-07	3.59573e-05	C00029|C00095|C00137|C00159|C00267|C01235	C00029|C00095|C00137|C00159|C00267|C01235
map02010	ABC transporters	Pathways	KEGG	35	7	4557	90	3.97436e-06	0.000147051	C00049|C00064|C00079|C00095|C00114|C00719|C01835	C00049|C00064|C00079|C00095|C00114|C00719|C01835
map01100	Metabolic pathways	Pathways	KEGG	35	24	4557	1455	8.8164e-06	0.000217471	C00029|C00049|C00064|C00079|C00095|C00114|C00137|C00157|C00159|C00184|C00186|C00253|C00267|C00389|C00408|C00719|C00763|C00805|C01514|C05356|C05422|C05625|C05903|C07481	C00029|C00049|C00064|C00079|C00095|C00114|C00137|C00157|C00159|C00184|C00186|C00253|C00267|C00389|C00408|C00719|C00763|C00805|C01514|C05356|C05422|C05625|C05903|C07481
map01061	Biosynthesis of phenylpropanoids	Pathways	KEGG	35	6	4557	97	7.84732e-05	0.00145175	C00079|C00267|C00755|C00805|C05903|C10682	C00079|C00267|C00755|C00805|C05903|C10682
map00944	Flavone and flavonol biosynthesis	Pathways	KEGG	35	4	4557	33	0.00010192	0.00150842	C00389|C01514|C05625|C05903	C00389|C01514|C05625|C05903
map01064	Biosynthesis of alkaloids derived from ornithine, lysine and nicotinic acid	Pathways	KEGG	35	5	4557	67	0.000136333	0.00168144	C00049|C00079|C00253|C00267|C00408	C00049|C00079|C00253|C00267|C00408
map01070	Biosynthesis of plant hormones	Pathways	KEGG	35	4	4557	68	0.00167627	0.0155055	C00049|C00079|C00267|C00805	C00049|C00079|C00267|C00805
map00941	Flavonoid biosynthesis	Pathways	KEGG	35	4	4557	68	0.00167627	0.0155055	C00389|C01460|C01514|C05903	C00389|C01460|C01514|C05903
map01110	Biosynthesis of secondary metabolites	Pathways	KEGG	35	16	4557	1038	0.00220549	0.0181341	C00029|C00049|C00079|C00137|C00186|C00253|C00267|C00389|C00408|C00483|C00805|C01514|C05625|C05903|C07481|C10682	C00029|C00049|C00079|C00137|C00186|C00253|C00267|C00389|C00408|C00483|C00805|C01514|C05625|C05903|C07481|C10682
map00260	Glycine, serine and threonine metabolism	Pathways	KEGG	35	3	4557	49	0.00600591	0.0361797	C00049|C00114|C00719	C00049|C00114|C00719
map00051	Fructose and mannose metabolism	Pathways	KEGG	35	3	4557	48	0.00566781	0.0361797	C00095|C00159|C00267	C00095|C00159|C00267
map00500	Starch and sucrose metabolism	Pathways	KEGG	35	3	4557	50	0.00635589	0.0361797	C00029|C00095|C00267	C00029|C00095|C00267
map00053	Ascorbate and aldarate metabolism	Pathways	KEGG	35	3	4557	47	0.00534148	0.0361797	C00029|C00137|C05422	C00029|C00137|C05422
map04964	Proximal tubule bicarbonate reclamation	Pathways	KEGG	35	2	4557	17	0.00725074	0.0383253	C00064|C00267	C00064|C00267
map00240	Pyrimidine metabolism	Pathways	KEGG	35	3	4557	59	0.0100572	0.0496154	C00029|C00064|C02170	C00029|C00064|C02170
map00960	Tropane, piperidine and pyridine alkaloid biosynthesis	Pathways	KEGG	35	3	4557	68	0.0147925	0.0643908	C00079|C00253|C00408	C00079|C00253|C00408
map00250	Alanine, aspartate and glutamate metabolism	Pathways	KEGG	35	2	4557	24	0.0142283	0.0643908	C00049|C00064	C00049|C00064
map00910	Nitrogen metabolism	Pathways	KEGG	35	2	4557	26	0.0165945	0.068222	C00049|C00064	C00049|C00064
map00970	Aminoacyl-tRNA biosynthesis	Pathways	KEGG	35	3	4557	75	0.019217	0.0720086	C00049|C00064|C00079	C00049|C00064|C00079
map02020	Two-component system	Pathways	KEGG	35	2	4557	29	0.0204349	0.0720086	C00049|C00064	C00049|C00064
map01063	Biosynthesis of alkaloids derived from shikimate pathway	Pathways	KEGG	35	4	4557	138	0.0203632	0.0720086	C00079|C00267|C00483|C00755	C00079|C00267|C00483|C00755
map00010	Glycolysis / Gluconeogenesis	Pathways	KEGG	35	2	4557	31	0.0231818	0.0758788	C00186|C00267	C00186|C00267
map00561	Glycerolipid metabolism	Pathways	KEGG	35	2	4557	32	0.0246094	0.0758788	C00029|C00184	C00029|C00184
map00330	Arginine and proline metabolism	Pathways	KEGG	35	3	4557	82	0.0243019	0.0758788	C00049|C00064|C00763	C00049|C00064|C00763
map04142	Lysosome	Pathways	KEGG	35	1	4557	4	0.0303797	0.0810483	C00159	C00159
map01065	Biosynthesis of alkaloids derived from histidine and purine	Pathways	KEGG	35	2	4557	35	0.0291016	0.0810483	C00267|C07481	C00267|C07481
map00640	Propanoate metabolism	Pathways	KEGG	35	2	4557	36	0.0306669	0.0810483	C00186|C02170	C00186|C02170
map00520	Amino sugar and nucleotide sugar metabolism	Pathways	KEGG	35	3	4557	87	0.0283403	0.0810483	C00029|C00159|C00267	C00029|C00159|C00267
map00480	Glutathione metabolism	Pathways	KEGG	35	2	4557	38	0.0338958	0.0864928	C01879|C05422	C01879|C05422
map00460	Cyanoamino acid metabolism	Pathways	KEGG	35	2	4557	41	0.0389767	0.0961424	C00049|C00844	C00049|C00844
map00760	Nicotinate and nicotinamide metabolism	Pathways	KEGG	35	2	4557	44	0.0443293	0.101574	C00049|C00253	C00049|C00253
map00360	Phenylalanine metabolism	Pathways	KEGG	35	2	4557	46	0.0480416	0.101574	C00079|C00805	C00079|C00805
map02060	Phosphotransferase system (PTS)	Pathways	KEGG	35	2	4557	46	0.0480416	0.101574	C00095|C00159	C00095|C00159
map00564	Glycerophospholipid metabolism	Pathways	KEGG	35	2	4557	46	0.0480416	0.101574	C00114|C00157	C00114|C00157
map02030	Bacterial chemotaxis	Pathways	KEGG	35	1	4557	6	0.0452315	0.101574	C00049	C00049
map00471	D-Glutamine and D-glutamate metabolism	Pathways	KEGG	35	1	4557	12	0.0884729	0.181861	C00064	C00064
map01053	Biosynthesis of siderophore group nonribosomal peptides	Pathways	KEGG	35	1	4557	13	0.0954924	0.190985	C00805	C00805
map00590	Arachidonic acid metabolism	Pathways	KEGG	35	2	4557	75	0.112366	0.218818	C00157|C05356	C00157|C05356
map00232	Caffeine metabolism	Pathways	KEGG	35	1	4557	21	0.149789	0.284215	C07481	C07481
map00643	Styrene degradation	Pathways	KEGG	35	1	4557	27	0.18842	0.296661	C00186	C00186
map04070	Phosphatidylinositol signaling system	Pathways	KEGG	35	1	4557	27	0.18842	0.296661	C00137	C00137
map00591	Linoleic acid metabolism	Pathways	KEGG	35	1	4557	26	0.182102	0.296661	C00157	C00157
map00521	Streptomycin biosynthesis	Pathways	KEGG	35	1	4557	24	0.169323	0.296661	C00137	C00137
map00770	Pantothenate and CoA biosynthesis	Pathways	KEGG	35	1	4557	27	0.18842	0.296661	C00049	C00049
map00400	Phenylalanine, tyrosine and tryptophan biosynthesis	Pathways	KEGG	35	1	4557	27	0.18842	0.296661	C00079	C00079
map01051	Biosynthesis of ansamycins	Pathways	KEGG	35	1	4557	24	0.169323	0.296661	C00029	C00029
map00710	Carbon fixation in photosynthetic organisms	Pathways	KEGG	35	1	4557	23	0.16286	0.296661	C00049	C00049
map00300	Lysine biosynthesis	Pathways	KEGG	35	1	4557	32	0.219305	0.318207	C00049	C00049
map00030	Pentose phosphate pathway	Pathways	KEGG	35	1	4557	32	0.219305	0.318207	C01801	C01801
map00410	beta-Alanine metabolism	Pathways	KEGG	35	1	4557	31	0.213221	0.318207	C00049	C00049
map00620	Pyruvate metabolism	Pathways	KEGG	35	1	4557	32	0.219305	0.318207	C00186	C00186
map00623	2,4-Dichlorobenzoate degradation	Pathways	KEGG	35	1	4557	33	0.225344	0.320681	C00755	C00755
map00680	Methane metabolism	Pathways	KEGG	35	1	4557	34	0.231337	0.322998	C00184	C00184
map00628	Fluorene degradation	Pathways	KEGG	35	1	4557	36	0.243188	0.333258	C00805	C00805
map00908	Zeatin biosynthesis	Pathways	KEGG	35	1	4557	39	0.260633	0.338479	C00029	C00029
map00562	Inositol phosphate metabolism	Pathways	KEGG	35	1	4557	39	0.260633	0.338479	C00137	C00137
map04080	Neuroactive ligand-receptor interaction	Pathways	KEGG	35	2	4557	129	0.26072	0.338479	C00049|C00483	C00049|C00483
map00592	alpha-Linolenic acid metabolism	Pathways	KEGG	35	1	4557	40	0.266361	0.33984	C00157	C00157
map00280	Valine, leucine and isoleucine degradation	Pathways	KEGG	35	1	4557	41	0.272046	0.34121	C02170	C02170
map00902	Monoterpenoid biosynthesis	Pathways	KEGG	35	1	4557	44	0.288844	0.350401	C02452	C02452
map00340	Histidine metabolism	Pathways	KEGG	35	1	4557	44	0.288844	0.350401	C00049	C00049
map00624	1- and 2-Methylnaphthalene degradation	Pathways	KEGG	35	1	4557	45	0.294359	0.351332	C00805	C00805
map00310	Lysine degradation	Pathways	KEGG	35	1	4557	47	0.305265	0.358566	C00408	C00408
map01066	Biosynthesis of alkaloids derived from terpenoid and polyketide	Pathways	KEGG	35	1	4557	48	0.310657	0.359197	C00267	C00267
map00040	Pentose and glucuronate interconversions	Pathways	KEGG	35	1	4557	53	0.33701	0.383673	C00029	C00029
map00940	Phenylpropanoid biosynthesis	Pathways	KEGG	35	1	4557	55	0.347276	0.389163	C00079	C00079
map00270	Cysteine and methionine metabolism	Pathways	KEGG	35	1	4557	56	0.35235	0.389163	C00049	C00049
map00903	Limonene and pinene degradation	Pathways	KEGG	35	1	4557	59	0.367345	0.399757	C02452	C02452
map00626	Naphthalene and anthracene degradation	Pathways	KEGG	35	1	4557	62	0.382002	0.409683	C00805	C00805
map00966	Glucosinolate biosynthesis	Pathways	KEGG	35	1	4557	74	0.437401	0.462395	C00079	C00079
map00350	Tyrosine metabolism	Pathways	KEGG	35	1	4557	76	0.446152	0.465004	C00483	C00483
map00230	Purine metabolism	Pathways	KEGG	35	1	4557	92	0.51156	0.52577	C00064	C00064
map00950	Isoquinoline alkaloid biosynthesis	Pathways	KEGG	35	1	4557	94	0.519189	0.526301	C00483	C00483
map01062	Biosynthesis of terpenoids and steroids	Pathways	KEGG	35	1	4557	98	0.5341	0.5341	C00267	C00267
