# Supplementary material for: Metabolomics Reveals 5-Aminolevulinic Acid Improved the Ability of Tea Leaves (Camellia sinensis L.) against Cold Stress
Source: Metabolites. 2022 Apr 26;12(5):392. doi: 10.3390/metabo12050392 (PMC9144897; doi:10.3390/metabo12050392)
Supplement: Supplementary file 1 [file metabolites-12-00392-s001.zip › Table S2 upload.xls]

## Sheet: Differential Metabolites
				Table S2 Differential metabolites between CK and after ALA treatment.
name	description	VIP	Fold change	Log2	p-value	m/z	rt(s)	T-ALA-4	T-ALA-5	T-ALA-6	T-ALA-7	T-ALA-8	T-ALA-9	T-CK-4	T-CK-5	T-CK-6	T-CK-7	T-CK-8	T-CK-9	KEGG.ID
M303T334	Morin	7.23581	0.239471	-2.06208	0.00900056	303.05	334.407	25202.7	13099.9	30885.9	26100	29454.9	93787.7	246132	205051	214112	48079.1	134732	64450.8	C10105
M191T372	Quinate	2.67265	0.253484	-1.98003	0.0713243	191.056	371.695	23407.3	9209.66	24001.7	18051.7	29228.6	14004	173754	158453	24182.6	56381.6	31224.6	21133.4	C00296
M133T458	L-Malic acid	2.38636	0.320661	-1.64088	0.0577943	133.014	457.599	11982.9	9620.03	63864.6	14292.9	13986.1	13934.4	104384	97659	120726	44843.8	19198.1	11370.7	C00149
M153T106	Vanillin	2.35692	0.339423	-1.55884	0.0350044	153.056	105.534	10440.8	3005.59	10949.9	2908.79	3444.09	24498.4	2461.27	40728.4	38882	12787.1	29401.9	38508.2	C00755
M611T371	Rutin	3.31574	0.405025	-1.30392	0.0400984	611.16	371.065	12687.7	30189.3	15444.7	10816.5	16467.9	16235.1	83473.1	35981.9	60626.4	21690.4	22020.9	27651.4	C05625
M146T360	4-Guanidinobutyric acid	1.02618	0.465299	-1.10377	0.0458227	146.092	359.848	1714.39	3728.46	1765.07	1018.08	3226.45	1692.99	6150.37	8515.3	5312.28	1489.1	2966.05	3818.49	C01035
M463T255_2	Hyperoside	1.25967	0.466392	-1.10039	0.0546036	463.088	254.798	9479.82	8327.48	12711.6	8992.08	11619.5	14221.9	50611.7	21243.8	21560.7	12961.6	19525.2	14220.5	C10073
M145T370	L-Glutamine	1.50908	0.505195	-0.985089	0.0877052	145.062	370.205	15615.5	32907.6	15430.4	32414.5	13021.3	19470.4	32361.9	61103.9	39100.9	9228.71	30728.3	82545.6	C00064
M147T372	L-Pyroglutamic acid	1.77597	0.561153	-0.833534	0.0833866	147.076	372.3	12360.6	23363.5	12244.2	24874.1	13963.8	15283.2	27902	43116.6	26771.5	8629.75	21717.1	53790.8	C01879
M134T156	Adenine	1.09703	0.56947	-0.812308	0.0103183	134.047	156.256	9976.93	15705.8	8778.35	5152.25	6562.73	11953	17721.5	19652.7	23603.7	15117.1	11838.8	14141.9	C00147
M359T123	Matairesinol	1.36812	0.594278	-0.75079	0.00521817	359.15	122.724	4617.45	7042.29	8478.17	7285.14	5229.59	5067.35	8800.27	14902.9	11254.9	10816.7	7509.42	10187.8	C10682
M303T203	Quercetin	8.25197	0.598882	-0.739657	0.0133729	303.05	203.242	193081	278832	267889	225077	205249	315253	558450	460402	394699	230581	526281	309845	C00389
M155T83	2'-Deoxy-D-ribose	1.20728	0.613626	-0.704569	0.0174048	155.035	83.326	17951.8	23008.9	13854.4	9711.85	8847.95	19343.2	35696.6	26969.1	24987.3	16839.8	24508.6	22097.6	C01801
M133T105	Hydroxyacetone	1.4073	0.632765	-0.660257	0.0285833	133.051	105.272	24234.6	27668.1	24143.4	15990.9	19644.9	27063.5	23915.4	33584.7	24668.8	39043.9	42005.2	56050.2	C05235
M433T143	Vitexin	1.51069	0.678934	-0.558657	0.0894697	433.113	142.613	10823.1	24733.1	10662.4	17541.8	9705.75	21529.3	12772.1	15482.2	26383.6	30685.7	25936.2	28658.9	C01460
M449T162	Cyanidin 3-glucoside cation	3.63822	0.685612	-0.544536	0.0212774	449.108	162.274	76313.4	64497.1	89014.3	69204.7	94572.6	131144	147980	127519	145387	102954	153216	88313.6	C00509
M173T311_2	Theanine	6.26694	0.696378	-0.522058	0.0758739	173.094	310.993	668376	703809	426111	640722	819965	487506	1.21384e+06	336229	904913	1.05129e+06	835671	1.03803e+06	C01047
M137T36	Salicylic acid	3.22833	0.696664	-0.521466	0.0398137	137.025	35.957	188883	175351	147367	132126	203394	161765	316221	327346	229407	175059	153263	246870	C00805
M359T293	Alpha-D-Glucose	1.68482	0.709465	-0.495196	0.0438075	359.12	293.452	40668.8	54066.5	33468	36864.9	53719.5	54551.2	66481.4	71497.6	76106.7	29443.6	70248.1	71497.1	C00267
M191T203	D-Galactarate	1.16724	0.720795	-0.472339	0.0302569	191.02	202.623	18181.9	18551.7	24897.3	20734.5	28842.9	28018.4	44532.3	28936.6	37625.8	25122.2	28416.4	28523.9	C00879
M89T293	Dihydroxyacetone	1.62688	0.733222	-0.447679	0.0581913	89.0246	293.416	49273.5	62776.1	36769.7	38025.6	60350	57418	70718.3	85084.8	76453.3	34341.4	71195.3	77651.6	C00184
M239T299	D-Mannose	2.33095	0.744986	-0.424715	0.0637532	239.078	298.704	98969.5	127142	78908.8	86181.1	125863	128953	154384	159047	170977	70273.6	150822	161650	C00159
M132T405	L-Aspartate	1.27788	0.746159	-0.422445	0.0741683	132.03	404.516	35758	36054.2	24305.2	35023.9	35003.9	48761.5	52521.4	36780.8	51971.8	32470.7	45977.1	68295.5	C00049
M757T150	PC(16:0/16:0)	5.9212	0.761669	-0.392764	0.0430058	756.554	149.753	478905	413933	622678	298496	342898	407380	477778	662290	536138	530660	667625	492181	C00157
M118T272	Betaine	3.29946	0.782119	-0.354539	0.0359528	118.086	272.456	150002	170501	132106	138956	109769	97908	180528	189212	198104	124120	157339	172590	C00719
M347T117	Dehydroascorbic acid (Oxidized vitamin C)	7.25366	0.784426	-0.350291	0.0779895	347.026	117.057	1.01488e+06	1.36239e+06	1.12999e+06	930780	1.42238e+06	1.86468e+06	1.84083e+06	1.89856e+06	1.50609e+06	1.15267e+06	1.64156e+06	1.80838e+06	C05422
M124T390	Nicotinate	1.76084	0.811918	-0.300594	0.0965207	124.039	390.381	42378.4	43127.2	41520	36463.6	51502	58180	77276.4	61575.6	51518.1	46485.4	47452.1	52144	C00253
M147T71	D-Arabinono-1,4-lactone	1.59566	0.814551	-0.295923	0.0938634	147.03	71.327	69406	80310.3	69073	37793.8	68202.2	82264.9	79683.7	105711	86216	67193.9	83509.3	77409
M360T464	Galactinol	3.07704	0.830507	-0.267936	0.0204398	360.151	463.864	150656	161545	159107	143110	158917	180282	190707	182220	239360	175051	196208	164689	C01235
M595T231	Kaempferol 3-O-rutinoside	6.26527	0.831206	-0.266722	0.0344667	595.166	231.483	662432	582425	873007	653527	790747	909705	918686	960186	948085	893948	905051	753988	C00389
M449T231	Cyanidin 3-galactoside cation	1.83356	0.832873	-0.263831	0.038933	449.108	231.483	63019.5	56434.7	84341.2	65665.6	77250.1	87545.4	90938.7	94108.7	93712.4	78775.2	89273.1	74587.6	C00389
M287T231	Kaempferol	5.20586	0.841485	-0.24899	0.0425122	287.056	231.484	516842	472006	675847	535020	618573	724677	734659	742283	754107	683150	713504	582670	C05903
M781T149	Thioetheramide-PC	4.26852	0.84243	-0.247371	0.0679204	780.554	148.541	437675	367633	465971	314262	350209	411680	463188	538866	529929	411874	474833	367809
M563T324	APIIN	3.98943	0.851543	-0.231848	0.0671531	563.142	324.274	708201	588545	588933	736646	648926	538486	773199	730058	768580	550937	773077	878069	C04858
M181T464	myo-Inositol	1.38291	0.855751	-0.224737	0.0426967	181.071	463.864	38179.4	45693.7	43056.3	38342.4	45768.6	48547.7	51844.4	49605.9	60126.5	41706.9	54089.8	45971.8	C00137
M325T389	Sucrose	1.48289	0.856825	-0.222928	0.00110783	325.113	388.64	44261	42052.6	43584.9	44797.2	46829.3	46968.9	55891.7	56505.5	52169.4	48360.4	52360.1	48072	C00089
M149T293	DL-lactate	1.31413	1.26135	0.334968	0.0987565	149.046	292.91	72457.8	65081.4	57639.4	90183.4	89454	77001.4	43084.4	56987.2	45148.5	84946.9	73648.2	54386.2	C00256
M177T116	7,8-Dihydro-.alpha.-ionone	1.476	1.39005	0.475137	0.034504	177.164	115.844	13163.2	7876.28	15672.4	14268.2	15970.5	18645.1	11010.2	10457.5	9629.28	7547.81	12689.6	10243
M312T189	N2,N2-Dimethylguanosine	1.3873	1.39905	0.484448	0.00410646	312.13	189.137	9815.85	8829.1	9552.04	10722.7	13736.9	10433.3	6479.33	7146.17	7375.37	9264.31	6818.34	8011.29
M151T172	3,4-Dihydroxyphenylacetic acid	2.05701	1.42086	0.506768	0.0687959	151.039	172.367	29849.3	17860.8	16143	24952	35789.5	19060.5	14899.4	12728.2	18278.7	18968.3	22273.1	13956.5	C01161
M147T131	trans-3-Coumaric acid	1.28756	1.52074	0.60477	0.0707351	147.044	130.976	8376.7	8447.88	7508.71	8255.47	17908.5	9082.8	7557.31	5128.8	8160.95	5740.06	5675.77	6915.51	C12621
M476T173	Epigallocatechin gallate	1.22243	1.53675	0.619886	0.0473288	476.118	172.718	8531.77	4811.91	5461.76	8986.12	9384.96	3911.45	3129.39	3329.25	5573.84	4984.36	5151.37	4568.66	C09731
M169T161	Gallic acid	4.03088	1.61713	0.693437	0.0308614	169.014	160.544	431875	265396	317294	262677	265485	352576	130127	389450	151875	176261	158007	166294	C01424
M333T111	Naringenin	1.06507	1.72228	0.784318	0.00136398	333.097	110.705	5413.07	4553.44	7575.07	5762.69	4602.42	4345.48	3520.53	2971.21	2729.62	3271.26	2768.77	3465.07	C00509
M170T105	Pyridoxine	4.00189	1.73086	0.79149	0.0194941	170.081	105.264	58260.7	41840.9	82463.9	63097.6	94304.7	61141.9	13378.5	25736	48701.7	37414	56255.3	50254.5	C00314
M865T254	Procyanidin C1	1.24259	1.84202	0.881285	0.00175431	865.201	254.226	19008.7	17809.5	14984.8	18856.8	24087.7	17003.1	5952.32	7063.54	12262.2	6981.79	13630	14777.7	C17624
M123T453	Nicotinamide	2.7678	2.03272	1.02341	0.0975948	123.055	453.418	36605.3	7187.88	73693.9	41086.4	29548.9	28330.5	8483.66	5550.82	13810.4	35898.7	25522.1	17218.9	C00153
M565T151	Theaflavin	1.81534	2.32162	1.21513	0.00151146	565.133	151.114	10975.7	6426.28	8394.54	9117.58	13104.9	6396.48	2135.11	2985.23	4739.44	3641.27	5780.84	4156.63
M577T195	Procyanidin B2	4.34214	2.67718	1.42071	0.00330595	577.136	194.877	175658	130100	121937	213797	280675	125067	43132.9	33166.2	69262.2	47357.2	87400.5	110852	C17639
M291T91	(+)-Catechin	4.4913	3.00242	1.58613	0.0224546	291.087	91.205	60416.1	28475.8	26082.7	73203.8	95252.8	21461.9	17585.1	9269.35	13733.5	13117.4	20969	26874.6	C06562
M455T141	Flavin mononucleotide (FMN)	1.98521	5.10313	2.35138	0.0380428	455.108	140.792	43396.1	3151.85	1844.13	56457.5	68687.5	42397	28899.8	2736.92	1879.72	3424.85	3039.15	2333.63	C00061

## Sheet: Upregulated Metabolic Pathways
ID Annotation	Annotation	Category	Database	N	n	M	m	p-value	FDR correction	Submitted IDs	Matching IDs
map01061	Biosynthesis of phenylpropanoids	Pathways	KEGG	9	3	4557	97	0.000715698	0.0107355	C00509|C01424|C06562	C00509|C01424|C06562
map00941	Flavonoid biosynthesis	Pathways	KEGG	9	2	4557	68	0.00738259	0.0553695	C00509|C06562	C00509|C06562
map00190	Oxidative phosphorylation	Pathways	KEGG	9	1	4557	16	0.0311866	0.131798	C00061	C00061
map00620	Pyruvate metabolism	Pathways	KEGG	9	1	4557	32	0.0615056	0.131798	C00256	C00256
map00740	Riboflavin metabolism	Pathways	KEGG	9	1	4557	21	0.0407534	0.131798	C00061	C00061
map00750	Vitamin B6 metabolism	Pathways	KEGG	9	1	4557	32	0.0615056	0.131798	C00314	C00314
map00524	Butirosin and neomycin biosynthesis	Pathways	KEGG	9	1	4557	29	0.0558859	0.131798	C00061	C00061
map00360	Phenylalanine metabolism	Pathways	KEGG	9	1	4557	46	0.0873397	0.136467	C12621	C12621
map00362	Benzoate degradation via hydroxylation	Pathways	KEGG	9	1	4557	48	0.0909782	0.136467	C01424	C01424
map00760	Nicotinate and nicotinamide metabolism	Pathways	KEGG	9	1	4557	44	0.0836883	0.136467	C00153	C00153
map00632	Benzoate degradation via CoA ligation	Pathways	KEGG	9	1	4557	57	0.107192	0.146172	C01424	C01424
map01100	Metabolic pathways	Pathways	KEGG	9	5	4557	1455	0.12396	0.15495	C00061|C00153|C00314|C00509|C01161	C00061|C00153|C00314|C00509|C01161
map00350	Tyrosine metabolism	Pathways	KEGG	9	1	4557	76	0.140581	0.162209	C01161	C01161
map00860	Porphyrin and chlorophyll metabolism	Pathways	KEGG	9	1	4557	126	0.223204	0.239147	C00061	C00061
map01110	Biosynthesis of secondary metabolites	Pathways	KEGG	9	2	4557	1038	0.643366	0.643366	C00509|C06562	C00509|C06562

## Sheet: Downregulated Metabolic Pathway
ID Annotation	Annotation	Category	Database	N	n	M	m	p-value	FDR correction	Submitted IDs	Matching IDs
map01061	Biosynthesis of phenylpropanoids	Pathways	KEGG	29	7	4557	97	1.69491e-06	0.000113559	C00149|C00267|C00509|C00755|C00805|C05903|C10682	C00149|C00267|C00509|C00755|C00805|C05903|C10682
map00052	Galactose metabolism	Pathways	KEGG	29	5	4557	41	4.64715e-06	0.000155679	C00089|C00137|C00159|C00267|C01235	C00089|C00137|C00159|C00267|C01235
map00944	Flavone and flavonol biosynthesis	Pathways	KEGG	29	4	4557	33	4.76696e-05	0.00106462	C00389|C04858|C05625|C05903	C00389|C04858|C05625|C05903
map04964	Proximal tubule bicarbonate reclamation	Pathways	KEGG	29	3	4557	17	0.000148459	0.00248669	C00064|C00149|C00267	C00064|C00149|C00267
map01100	Metabolic pathways	Pathways	KEGG	29	19	4557	1455	0.000200303	0.00268407	C00049|C00064|C00089|C00137|C00147|C00149|C00157|C00159|C00184|C00253|C00267|C00389|C00509|C00719|C00805|C01035|C05422|C05625|C05903	C00049|C00064|C00089|C00137|C00147|C00149|C00157|C00159|C00184|C00253|C00267|C00389|C00509|C00719|C00805|C01035|C05422|C05625|C05903
map01070	Biosynthesis of plant hormones	Pathways	KEGG	29	4	4557	68	0.000813283	0.00605444	C00049|C00149|C00267|C00805	C00049|C00149|C00267|C00805
map01064	Biosynthesis of alkaloids derived from ornithine, lysine and nicotinic acid	Pathways	KEGG	29	4	4557	67	0.000768818	0.00605444	C00049|C00149|C00253|C00267	C00049|C00149|C00253|C00267
map02020	Two-component system	Pathways	KEGG	29	3	4557	29	0.000757797	0.00605444	C00049|C00064|C00149	C00049|C00064|C00149
map00941	Flavonoid biosynthesis	Pathways	KEGG	29	4	4557	68	0.000813283	0.00605444	C00389|C00509|C01460|C05903	C00389|C00509|C01460|C05903
map02010	ABC transporters	Pathways	KEGG	29	4	4557	90	0.00231638	0.0155197	C00049|C00064|C00089|C00719	C00049|C00064|C00089|C00719
map00053	Ascorbate and aldarate metabolism	Pathways	KEGG	29	3	4557	47	0.00311383	0.018966	C00137|C00879|C05422	C00137|C00879|C05422
map00260	Glycine, serine and threonine metabolism	Pathways	KEGG	29	3	4557	49	0.00350796	0.0195861	C00049|C00719|C05235	C00049|C00719|C05235
map00710	Carbon fixation in photosynthetic organisms	Pathways	KEGG	29	2	4557	23	0.00910802	0.0469413	C00049|C00149	C00049|C00149
map00250	Alanine, aspartate and glutamate metabolism	Pathways	KEGG	29	2	4557	24	0.00989703	0.0473644	C00049|C00064	C00049|C00064
map00910	Nitrogen metabolism	Pathways	KEGG	29	2	4557	26	0.0115629	0.0516476	C00049|C00064	C00049|C00064
map00330	Arginine and proline metabolism	Pathways	KEGG	29	3	4557	82	0.0146518	0.0613543	C00049|C00064|C01035	C00049|C00064|C01035
map05211	Renal cell carcinoma	Pathways	KEGG	29	1	4557	3	0.0189744	0.0747815	C00149	C00149
map01065	Biosynthesis of alkaloids derived from histidine and purine	Pathways	KEGG	29	2	4557	35	0.0204349	0.0760631	C00149|C00267	C00149|C00267
map00480	Glutathione metabolism	Pathways	KEGG	29	2	4557	38	0.0238623	0.0841459	C01879|C05422	C01879|C05422
map04142	Lysosome	Pathways	KEGG	29	1	4557	4	0.0252216	0.0844924	C00159	C00159
map00760	Nicotinate and nicotinamide metabolism	Pathways	KEGG	29	2	4557	44	0.0313666	0.100074	C00049|C00253	C00049|C00253
map02030	Bacterial chemotaxis	Pathways	KEGG	29	1	4557	6	0.037601	0.100771	C00049	C00049
map02060	Phosphotransferase system (PTS)	Pathways	KEGG	29	2	4557	46	0.0340509	0.100771	C00089|C00159	C00089|C00159
map00051	Fructose and mannose metabolism	Pathways	KEGG	29	2	4557	48	0.0368223	0.100771	C00159|C00267	C00159|C00267
map01066	Biosynthesis of alkaloids derived from terpenoid and polyketide	Pathways	KEGG	29	2	4557	48	0.0368223	0.100771	C00149|C00267	C00149|C00267
map00500	Starch and sucrose metabolism	Pathways	KEGG	29	2	4557	50	0.0396784	0.102248	C00089|C00267	C00089|C00267
map01110	Biosynthesis of secondary metabolites	Pathways	KEGG	29	11	4557	1038	0.0472964	0.117365	C00049|C00137|C00149|C00253|C00267|C00389|C00509|C00805|C05625|C05903|C10682	C00049|C00137|C00149|C00253|C00267|C00389|C00509|C00805|C05625|C05903|C10682
map01063	Biosynthesis of alkaloids derived from shikimate pathway	Pathways	KEGG	29	3	4557	138	0.0559508	0.133882	C00149|C00267|C00755	C00149|C00267|C00755
map00471	D-Glutamine and D-glutamate metabolism	Pathways	KEGG	29	1	4557	12	0.0738351	0.170585	C00064	C00064
map00970	Aminoacyl-tRNA biosynthesis	Pathways	KEGG	29	2	4557	75	0.0815839	0.170816	C00049|C00064	C00049|C00064
map04742	Taste transduction	Pathways	KEGG	29	1	4557	13	0.0797446	0.170816	C00089	C00089
map01053	Biosynthesis of siderophore group nonribosomal peptides	Pathways	KEGG	29	1	4557	13	0.0797446	0.170816	C00805	C00805
map00720	Reductive carboxylate cycle (CO2 fixation)	Pathways	KEGG	29	1	4557	16	0.0972556	0.197458	C00149	C00149
map00520	Amino sugar and nucleotide sugar metabolism	Pathways	KEGG	29	2	4557	87	0.105021	0.206954	C00159|C00267	C00159|C00267
map00020	Citrate cycle (TCA cycle)	Pathways	KEGG	29	1	4557	20	0.120104	0.217485	C00149	C00149
map05200	Pathways in cancer	Pathways	KEGG	29	1	4557	20	0.120104	0.217485	C00149	C00149
map00230	Purine metabolism	Pathways	KEGG	29	2	4557	92	0.115282	0.217485	C00064|C00147	C00064|C00147
map01062	Biosynthesis of terpenoids and steroids	Pathways	KEGG	29	2	4557	98	0.127927	0.225556	C00149|C00267	C00149|C00267
map00521	Streptomycin biosynthesis	Pathways	KEGG	29	1	4557	24	0.142393	0.244624	C00137	C00137
map04070	Phosphatidylinositol signaling system	Pathways	KEGG	29	1	4557	27	0.158751	0.247357	C00137	C00137
map00591	Linoleic acid metabolism	Pathways	KEGG	29	1	4557	26	0.153332	0.247357	C00157	C00157
map00770	Pantothenate and CoA biosynthesis	Pathways	KEGG	29	1	4557	27	0.158751	0.247357	C00049	C00049
map00400	Phenylalanine, tyrosine and tryptophan biosynthesis	Pathways	KEGG	29	1	4557	27	0.158751	0.247357	C00296	C00296
map00410	beta-Alanine metabolism	Pathways	KEGG	29	1	4557	31	0.180094	0.253435	C00049	C00049
map00620	Pyruvate metabolism	Pathways	KEGG	29	1	4557	32	0.185348	0.253435	C00149	C00149
map00010	Glycolysis / Gluconeogenesis	Pathways	KEGG	29	1	4557	31	0.180094	0.253435	C00267	C00267
map00030	Pentose phosphate pathway	Pathways	KEGG	29	1	4557	32	0.185348	0.253435	C01801	C01801
map00300	Lysine biosynthesis	Pathways	KEGG	29	1	4557	32	0.185348	0.253435	C00049	C00049
map00561	Glycerolipid metabolism	Pathways	KEGG	29	1	4557	32	0.185348	0.253435	C00184	C00184
map00623	2,4-Dichlorobenzoate degradation	Pathways	KEGG	29	1	4557	33	0.190569	0.255362	C00755	C00755
map00680	Methane metabolism	Pathways	KEGG	29	1	4557	34	0.195757	0.257171	C00184	C00184
map00628	Fluorene degradation	Pathways	KEGG	29	1	4557	36	0.206038	0.265473	C00805	C00805
map00562	Inositol phosphate metabolism	Pathways	KEGG	29	1	4557	39	0.221223	0.27448	C00137	C00137
map00908	Zeatin biosynthesis	Pathways	KEGG	29	1	4557	39	0.221223	0.27448	C00147	C00147
map00592	alpha-Linolenic acid metabolism	Pathways	KEGG	29	1	4557	40	0.226221	0.275579	C00157	C00157
map00460	Cyanoamino acid metabolism	Pathways	KEGG	29	1	4557	41	0.231189	0.276601	C00049	C00049
map00360	Phenylalanine metabolism	Pathways	KEGG	29	1	4557	46	0.25557	0.280708	C00805	C00805
map00340	Histidine metabolism	Pathways	KEGG	29	1	4557	44	0.245909	0.280708	C00049	C00049
map00564	Glycerophospholipid metabolism	Pathways	KEGG	29	1	4557	46	0.25557	0.280708	C00157	C00157
map00624	1- and 2-Methylnaphthalene degradation	Pathways	KEGG	29	1	4557	45	0.250754	0.280708	C00805	C00805
map00630	Glyoxylate and dicarboxylate metabolism	Pathways	KEGG	29	1	4557	44	0.245909	0.280708	C00149	C00149
map00270	Cysteine and methionine metabolism	Pathways	KEGG	29	1	4557	56	0.302111	0.326475	C00049	C00049
map00240	Pyrimidine metabolism	Pathways	KEGG	29	1	4557	59	0.315517	0.33555	C00064	C00064
map00626	Naphthalene and anthracene degradation	Pathways	KEGG	29	1	4557	62	0.328674	0.344081	C00805	C00805
map00960	Tropane, piperidine and pyridine alkaloid biosynthesis	Pathways	KEGG	29	1	4557	68	0.354259	0.36516	C00253	C00253
map00590	Arachidonic acid metabolism	Pathways	KEGG	29	1	4557	75	0.38292	0.388722	C00157	C00157
map04080	Neuroactive ligand-receptor interaction	Pathways	KEGG	29	1	4557	129	0.566293	0.566293	C00049	C00049
