# Supplementary material for: Metabolomics Reveals 5-Aminolevulinic Acid Improved the Ability of Tea Leaves (Camellia sinensis L.) against Cold Stress
Source: Metabolites. 2022 Apr 26;12(5):392. doi: 10.3390/metabo12050392 (PMC9144897; doi:10.3390/metabo12050392)
Supplement: Supplementary file 1 [file metabolites-12-00392-s001.zip › Table S3 upload.xlsx]

## Sheet: Differential metabolites
Table S3: Differential metabolites after ALA treatments or cold stress alone.
name	description	ALA vs. CK	T4h vs. CK	T-ALA-4	T-ALA-5	T-ALA-6	T-ALA-7	T-ALA-8	T-ALA-9	T-4-4	T-4-5	T-4-6	T-4-7	T-4-8	T-4-9	T-CK-4	T-CK-5	T-CK-6	T-CK-7	T-CK-8	T-CK-9
M291T91	(+)-Catechin	3.00242	2.03715	60416.1	28475.8	26082.7	73203.8	95252.8	21461.9	39971.7	8217.48	31455.2	69534.4	18320.9	39371.3	17585.1	9269.35	13733.5	13117.4	20969	26874.6
M151T172	3,4-Dihydroxyphenylacetic acid	1.42086	1.39825	29849.3	17860.8	16143	24952	35789.5	19060.5	22710.5	10632.5	24748.9	28999.2	25214.4	29063.2	14899.4	12728.2	18278.7	18968.3	22273.1	13956.5
M577T195	Procyanidin B2	2.67718	1.78623	175658	130100	121937	213797	280675	125067	144656	28916.6	80547	205848	112107	126648	43132.9	33166.2	69262.2	47357.2	87400.5	110852
M455T141	Flavin mononucleotide (FMN)	5.10313	3.1657	43396.1	3151.85	1844.13	56457.5	68687.5	42397	69871.3	4258.49	3315.29	2480.72	4880	49147.9	28899.8	2736.92	1879.72	3424.85	3039.15	2333.63
M118T272	Betaine	0.782119	0.821463	150002	170501	132106	138956	109769	97908	143482	140036	112603	180017	147562	115748	180528	189212	198104	124120	157339	172590
M449T231	Cyanidin 3-galactoside cation	0.832873	0.841717	63019.5	56434.7	84341.2	65665.6	77250.1	87545.4	86800.9	66961.5	72869.3	58720.2	84545.1	68970.6	90938.7	94108.7	93712.4	78775.2	89273.1	74587.6
M147T71	D-Arabinono-1,4-lactone	0.814551	0.682647	69406	80310.3	69073	37793.8	68202.2	82264.9	49750.7	37803.4	58202.4	58197.1	57339.2	79841.4	79683.7	105711	86216	67193.9	83509.3	77409
M287T231	Kaempferol	0.841485	0.884104	516842	472006	675847	535020	618573	724677	720562	624471	646470	495438	680199	555269	734659	742283	754107	683150	713504	582670
M595T231	Kaempferol 3-O-rutinoside	0.831206	0.886261	662432	582425	873007	653527	790747	909705	894130	806749	871649	626422	861420	707664	918686	960186	948085	893948	905051	753988
M181T464	myo-Inositol	0.855751	0.714549	38179.4	45693.7	43056.3	38342.4	45768.6	48547.7	36583.4	33291.9	28410.8	42122.4	41951	34395.7	51844.4	49605.9	60126.5	41706.9	54089.8	45971.8
M303T203	Quercetin	0.598882	0.599309	193081	278832	267889	225077	205249	315253	287046	259811	155819	187815	325067	270883	558450	460402	394699	230581	526281	309845
M611T336	Rutin	0.312683	0.597213	85530.9	142472	32802.7	25851.1	32553.6	36354.3	95170.4	161971	154970	38641.9	79792.7	148570	284407	241574	250074	142692	146107	72287.1
M137T36	Salicylic acid	0.696664	0.500095	188883	175351	147367	132126	203394	161765	157301	91618.1	127191	103613	136140	108359	316221	327346	229407	175059	153263	246870
M149T248	DL-lactate	1.2026	1.31322	137202	126722	115194	176819	199126	162541	217946	130119	115422	220315	155828	162381	163479	116376	121978	99302.3	128762	133118
M136T156	Adenine	0.997652	1.73314	14753.5	13529.5	14687.7	18215.3	17128.8	14406.9	31695.6	44097.2	11320.6	14672.6	38655	20637.1	15076.2	14945	19160.4	14803	13794.8	15160.6
M433T191	Vitexin	0.834368	0.832492	297212	221059	258566	245237	225831	219097	292531	191903	214793	229034	247237	288207	308808	313813	266377	262046	267556	339620
M193T314	2'-Deoxy-D-ribose	0.820588	0.578559	63315.9	103290	44946.2	62388.5	57441.5	45193.9	50033.1	41722.2	38197.7	42167	62342.8	31043.6	113138	89678.5	118009	41838.9	45770.6	50474.1
M341T414	Sucrose	0.814329	1.50242	40028	48286.5	39781.8	40198.2	51361	49915.5	264055	33095	34871.9	42114.3	43526.6	79688.5	61853.5	61301.3	64404.8	36837.2	53543.7	53093.8
M124T390	Nicotinate	0.811918	0.455866	42378.4	43127.2	41520	36463.6	51502	58180	47406.9	20947.8	19074	15996.3	18006.6	31945.3	77276.4	61575.6	51518.1	46485.4	47452.1	52144
M347T117	Dehydroascorbic acid (Oxidized vitamin C)	0.784426	0.512251	1.01488e+06	1.36239e+06	1.12999e+06	930780	1.42238e+06	1.86468e+06	966596	828429	443015	403318	1.19298e+06	1.21035e+06	1.84083e+06	1.89856e+06	1.50609e+06	1.15267e+06	1.64156e+06	1.80838e+06
M401T461	Galactinol	0.782528	0.598902	160563	196568	178831	176951	218194	201864	189857	115305	89156.1	156889	165207	150696	299212	239827	316756	130713	240055	221271
M89T250	Dihydroxyacetone	0.771688	0.654644	83157.7	101962	57532.1	60080.7	98724.1	98397.9	100537	44678.1	44841.7	73874.3	79329.8	80778.9	124619	120357	133074	46620.9	97393.6	125676
M757T150	PC(16:0/16:0)	0.761669	0.655325	478905	413933	622678	298496	342898	407380	64454.1	351456	427790	426888	360756	574921	477778	662290	536138	530660	667625	492181
M132T405	L-Aspartate	0.746159	0.25085	35758	36054.2	24305.2	35023.9	35003.9	48761.5	26934.2	7535.33	9816.37	15365.7	6691.19	5906.47	52521.4	36780.8	51971.8	32470.7	45977.1	68295.5
M239T299	D-Mannose	0.744986	0.544875	98969.5	127142	78908.8	86181.1	125863	128953	100400	46007.2	53497.9	81703.8	83714.8	107167	154384	159047	170977	70273.6	150822	161650
M359T293	Alpha-D-Glucose	0.709465	0.458996	40668.8	54066.5	33468	36864.9	53719.5	54551.2	33292.5	16325.1	19749.2	28681.5	30353.7	48437.4	66481.4	71497.6	76106.7	29443.6	70248.1	71497.1
M463T197	Hyperoside	0.696806	0.622333	1.50483e+06	1.77915e+06	1.85901e+06	1.70658e+06	2.25232e+06	2.33562e+06	1.96036e+06	1.40723e+06	1.80524e+06	1.3584e+06	1.68788e+06	1.99598e+06	3.23308e+06	2.48292e+06	3.22612e+06	1.26697e+06	4.19596e+06	2.00915e+06
M133T105	Hydroxyacetone	0.632765	1.57588	24234.6	27668.1	24143.4	15990.9	19644.9	27063.5	82136.6	58057.4	31630.7	26536.9	76180.6	70998.6	23915.4	33584.7	24668.8	39043.9	42005.2	56050.2
M359T123	Matairesinol	0.594278	0.546601	4617.45	7042.29	8478.17	7285.14	5229.59	5067.35	5476.77	6807.59	5321.52	2961.2	6395.44	7731.3	8800.27	14902.9	11254.9	10816.7	7509.42	10187.8
M147T372	L-Pyroglutamic acid	0.561153	0.226184	12360.6	23363.5	12244.2	24874.1	13963.8	15283.2	13012.2	6028	5394.83	7660.77	4052.82	5000.48	27902	43116.6	26771.5	8629.75	21717.1	53790.8
M145T370	L-Glutamine	0.505195	0.208506	15615.5	32907.6	15430.4	32414.5	13021.3	19470.4	17531.3	7770.23	6156.86	9609.33	5645.17	6470.63	32361.9	61103.9	39100.9	9228.71	30728.3	82545.6
M153T106	Vanillin	0.339423	0.229569	10440.8	3005.59	10949.9	2908.79	3444.09	24498.4	2826.22	6622.74	6881.01	14802.2	1978.21	4256.38	2461.27	40728.4	38882	12787.1	29401.9	38508.2
M303T334	Morin	0.239471	0.560654	25202.7	13099.9	30885.9	26100	29454.9	93787.7	41735.7	15306.6	131503	36485.7	158220	128377	246132	205051	214112	48079.1	134732	64450.8

## Sheet: Sheet1
Alanine, aspartate and glutamate metabolism
alpha-Linolenic acid metabolism
Amino sugar and nucleotide sugar metabolism
Carbon fixation in photosynthetic organisms
Flavone and flavonol biosynthesis
Flavonoid biosynthesis
Fructose and mannose metabolism
Galactose metabolism
Starch and sucrose metabolism
Aminoacyl-tRNA biosynthesis
Arachidonic acid metabolism
Arginine and proline metabolism
Arginine biosynthesis
Ascorbate and aldarate metabolism
beta-Alanine metabolism
Cyanoamino acid metabolism
Cysteine and methionine metabolism
Glutathione metabolism
Glycerolipid metabolism
Glycerophospholipid metabolism
Glycine, serine and threonine metabolism
Glycolysis / Gluconeogenesis
Glyoxylate and dicarboxylate metabolism
Inositol phosphate metabolism
Linoleic acid metabolism
Lysine biosynthesis
Monobactam biosynthesis
Nicotinate and nicotinamide metabolism
Nitrogen metabolism
Pentose phosphate pathway
Phosphatidylinositol signaling system
Purine metabolism
Pyrimidine metabolism
Pyruvate metabolism
Riboflavin metabolism
Zeatin biosynthesis
